# Supplementary material for: Oral and Periodontal Health Status, Peripheral Immune Dysregulation, and Cognitive Impairment in Alzheimer’s Disease: A Clinical and Immunological Study
Source: Int J Mol Sci. 2025 Dec 4;26(23):11752. doi: 10.3390/ijms262311752 (PMC12693382; doi:10.3390/ijms262311752)
Supplement: Supplementary file 1 [file ijms-26-11752-s001.zip]

Archive with 1 entries (1 files):
- ijms-4022049-supplementary.pdf
